# Supplementary material for: Widespread signatures of local mRNA folding structure selection in four Dengue virus serotypes
Source: BMC Genomics. 2015 Oct 2;16(Suppl 10):S4. doi: 10.1186/1471-2164-16-S10-S4 (PMC4602183; doi:10.1186/1471-2164-16-S10-S4)
Supplement: Additional File 2 — denv_accession_numbers.csv. This file includes GenBank accession numbers for sequences analyzed in this study [file 1471-2164-16-S10-S4-S2.csv]

name	GenBank accession number
DENV-1-ref	NC_001477.1
DENV-1-Sin8114_93-PP	AAV31421
DENV-1-FGA_NA_d1d-PP	AAF82038
DENV-1-FGA_89-PP	AAF82039
DENV-1-BR_90-PP	AAN60367
DENV-1-BR_97_233-PP	AAN60370
DENV-1-BR_97_409-PP	AAN60369
DENV-1-ARG0028-PP	AAQ19666
DENV-1-ARG0048-PP	AAQ19667
DENV-1-ARG9920-PP	AAQ19665
DENV-1-BR_01_MR-PP	AAO20974
DENV-1-BR_97_111-PP	AAN60368
DENV-1-WP-PP	AAN06981
DENV-1-rWP_delta30-PP	AAN06983
DENV-1-rWP_mutF-PP	AAN06982
DENV-1-Sey-PP	BAD74042
DENV-1-Cam-PP	AAK62993
DENV-1-SinS275_90-PP	-
DENV-1-WP_45AZ5-PP	-
DENV-1-WP_PDK27-PP	AAB70696
DENV-1-WP_Beth-PP	AAB70694
DENV-1-02_20-PP	BAD16759
DENV-1-98901530-PP	BAD42414
DENV-1-A88-PP	BAB72262
DENV-1-Moch-PP	BAB72261
DENV-1-98901518-PP	BAD42413
DENV-1-ThD1_0323_91-PP	AAW64438
DENV-1-ThD1_0336_91-PP	AAW64437
DENV-1-huYapNIID27-PP	BAE44987
DENV-1-ThD1_0442_80-PP	AAW64436
DENV-1-ThD1_0102_01-PP	AAW64439
DENV-1-ThD1_0081_82-PP	AAW64441
DENV-1-ThD1_0097_94-PP	AAW64440
DENV-1-ThD1_0008_81-PP	AAW64443
DENV-1-ThD1_0049_01-PP	AAW64442
DENV-1-Fj231_04-PP	ABA39233
DENV-1-ThD1_0488_94-PP	AAW64435
DENV-1-ThD1_0673_80-PP	AAW64434
DENV-1-16007-PP	-
DENV-1-16007PDK13-PP	-
DENV-1-259par00-PP	-
DENV-1-280par00-PP	-
DENV-1-293arg00-PP	-
DENV-1-295arg00-PP	-
DENV-1-297arg00-PP	-
DENV-1-301arg00-PP	-
DENV-1-H_IMTSSA98_606-PP	-
DENV-1-Abdjn-PP	-
DENV-1-My059_01-PP	-
DENV-1-GD05_99-PP	-
DENV-1-GD23_95-PP	-
DENV-1-GZ80-PP	-
DENV-1-PAT_S275_90-PP	-
DENV-1-My38862_01-PP	AAW28139
DENV-1-My31987_98-PP	AAW28143
DENV-1-My32514_98-PP	AAW28114
DENV-1-My37726_01-PP	AAW28138
DENV-1-My40553_71-PP	AAW23166
DENV-1-My40568_76-PP	AAW28112
DENV-1-My44168_01-PP	AAW28140
DENV-1-My31459_98-PP	AAW28144
DENV-1-My44988_02-PP	AAW28141
DENV-1-My49440_02-PP	AAW28142
DENV-1-My194_01-PP	AAW23167
DENV-1-My206_01-PP	AAW23168
DENV-1-My23819_96-PP	AAW28113
DENV-1-My305_01-PP	AAW23169
DENV-1-71_02GZ-PP	ABK27927
DENV-1-GZ01_95-PP	ABK54370
DENV-1-Cmrs04_329_93-PP	ABC07334
DENV-1-Reunion257_04-PP	ABC07332
DENV-1-Seych1480_04-PP	ABC07333
DENV-1-Reunion185_04-PP	ABC07330
DENV-1-Reunion191_04-PP	ABC07331
DENV-1-FP0203-PP	ABG75758
DENV-1-FP0908-PP	ABG75760
DENV-1-FP1104-PP	ABG75761
DENV-1-FP0705-PP	ABG75759
DENV-1-HawM2516-PP	ABG75762
DENV-1-HawM2540-PP	ABG75764
DENV-1-HawM3430-PP	ABG75763
DENV-1-HawO3663-PP	ABG75766
DENV-1-HawO3758-PP	ABG75765
DENV-1-P72_1244-PP	ABR13878
DENV-1-05K4154DK1-PP	ABW82096
DENV-1-05K4173DK1-PP	ABW82098
DENV-1-05K4172DK1-PP	ABW82097
DENV-1-05K4174DK1-PP	ABW82099
DENV-1-05K4183DK1-PP	ABW82101
DENV-1-05K4605DK1-PP	ABW82108
DENV-1-05K4480DK1-PP	ABW82106
DENV-1-05K4604DK1-PP	ABW82107
DENV-1-05K4468DK1-PP	ABW82104
DENV-1-05K4479DK1-PP	ABW82105
DENV-1-05K4441DK1-PP	ABW82102
DENV-1-05K4443DK1-PP	ABW82103
DENV-1-05K3300DK1-PP	ABW82073
DENV-1-05K3301DK1-PP	ABW82074
DENV-1-05K3908DK1-PP	ABW82081
DENV-1-05K3916DK1-PP	ABW82085
DENV-1-05K3915DK1-PP	ABW82084
DENV-1-05K3905DK1-PP	ABW82080
DENV-1-05K3910DK1-PP	ABW82082
DENV-1-05K3933DK1-PP	ABW82087
DENV-1-05K3911DK1-PP	ABW82083
DENV-1-05K3930DK1-PP	ABW82086
DENV-1-05K4609DK1-PP	ABW82110
DENV-1-05K4152DK1-PP	ABW82095
DENV-1-05K4620DK1-PP	ABW82111
DENV-1-05K4139DK1-PP	ABW82091
DENV-1-05K4140DK1-PP	ABW82092
DENV-1-05K4147DK1-PP	ABW82094
DENV-1-05K4138DK1-PP	ABW82090
DENV-1-05K4142DK1-PP	ABW82093
DENV-1-05K872DK1-PP	ABW82064
DENV-1-05K847DK1-PP	ABW82063
DENV-1-06K2236DK1-PP	ABW82116
DENV-1-06K2290DK1-PP	ABW82117
DENV-1-05K3894DK1-PP	ABW82077
DENV-1-05K814DK1-PP	ABW82062
DENV-1-05K2402DK1-PP	ABW82066
DENV-1-05K4820DK1-PP	ABW82115
DENV-1-05K4622DK1-PP	ABW82113
DENV-1-05K4621DK1-PP	ABW82112
DENV-1-05K4632DK1-PP	ABW82114
DENV-1-05K3297DK1-PP	ABW82072
DENV-1-05K3904DK1-PP	ABW82079
DENV-1-DS06_210505-PP	-
DENV-1-05K2887DK1-PP	ABW82067
DENV-1-05K3934DK1-PP	ABW82088
DENV-1-05K4606DK1-PP	ABW82109
DENV-1-05K3935DK1-PP	ABW82089
DENV-1-05K3903DK1-PP	ABW82078
DENV-1-05K3886DK1-PP	ABW82076
DENV-1-05K2901DK1-PP	ABW82069
DENV-1-05K2895DK1-PP	ABW82068
DENV-1-DS212_110306-PP	-
DENV-1-05K3318DK1-PP	ABW82075
DENV-1-05K4175DK1-PP	ABW82100
DENV-1-05K2928DK1-PP	ABW82071
DENV-1-05K2398DK1-PP	ABW82065
DENV-1-05K2916DK1-PP	ABW82070
DENV-1-DGVgz01-PP	ABY26040
DENV-1-ZH1067-PP	ABY65724
DENV-1-BID_V993-PP	ACA48804
DENV-1-BID_V994-PP	ACA48805
DENV-1-BID_V995-PP	ACA48806
DENV-1-BID_V996-PP	ACA48807
DENV-1-BID_V985-PP	ACA48796
DENV-1-BID_V986-PP	ACA48797
DENV-1-BID_V987-PP	ACA48798
DENV-1-BID_V988-PP	ACA48799
DENV-1-BID_V989-PP	ACA48800
DENV-1-BID_V990-PP	ACA48801
DENV-1-BID_V991-PP	ACA48802
DENV-1-BID_V992-PP	ACA48803
DENV-1-BID_V981-PP	ACA48792
DENV-1-BID_V980-PP	ACA48791
DENV-1-BID_V976-PP	ACA48787
DENV-1-BID_V977-PP	ACA48788
DENV-1-BID_V978-PP	ACA48789
DENV-1-BID_V979-PP	ACA48790
DENV-1-BID_V982-PP	ACA48793
DENV-1-BID_V983-PP	ACA48794
DENV-1-BID_V984-PP	ACA48795
DENV-1-BID_V975-PP	ACA48786
DENV-1-BID_V963-PP	ACA48775
DENV-1-BID_V1069-PP	ACA48882
DENV-1-BID_V1070-PP	ACA48883
DENV-1-BID_V606-PP	ACB87145
DENV-1-BID_V1072-PP	ACA48885
DENV-1-BID_V1073-PP	ACA48886
DENV-1-BID_V1134-PP	ACA48876
DENV-1-BID_V1135-PP	ACA48877
DENV-1-BID_V1136-PP	ACA48878
DENV-1-BID_V1162-PP	ACA48834
DENV-1-BID_V767-PP	ACA49056
DENV-1-BID_V768-PP	ACA49057
DENV-1-BID_V769-PP	ACA49058
DENV-1-BID_V770-PP	ACA49059
DENV-1-BID_V780-PP	ACA48973
DENV-1-BID_V781-PP	ACA48974
DENV-1-BID_V782-PP	ACA48975
DENV-1-BID_V783-PP	ACA48976
DENV-1-BID_V784-PP	ACA48977
DENV-1-BID_V785-PP	ACA48978
DENV-1-BID_V786-PP	ACA48979
DENV-1-BID_V787-PP	ACA48980
DENV-1-BID_V788-PP	ACA48981
DENV-1-BID_V789-PP	ACA48982
DENV-1-BID_V614-PP	ACB87143
DENV-1-BID_V935-PP	ACA48747
DENV-1-BID_V936-PP	ACA48748
DENV-1-BID_V937-PP	ACA48749
DENV-1-BID_V938-PP	ACA48750
DENV-1-BID_V939-PP	ACA48751
DENV-1-BID_V940-PP	ACA48752
DENV-1-BID_V941-PP	ACA48753
DENV-1-BID_V942-PP	ACA48754
DENV-1-BID_V943-PP	ACA48755
DENV-1-BID_V944-PP	ACA48756
DENV-1-BID_V945-PP	ACA48757
DENV-1-BID_V946-PP	ACA48758
DENV-1-BID_V947-PP	ACA48759
DENV-1-BID_V948-PP	ACA48760
DENV-1-BID_V949-PP	ACA48761
DENV-1-BID_V950-PP	ACA48762
DENV-1-BID_V951-PP	ACA48763
DENV-1-BID_V952-PP	ACA48764
DENV-1-BID_V953-PP	ACA48765
DENV-1-BID_V954-PP	ACA48766
DENV-1-BID_V955-PP	ACA48767
DENV-1-BID_V956-PP	ACA48768
DENV-1-BID_V957-PP	ACA48769
DENV-1-BID_V958-PP	ACA48770
DENV-1-BID_V959-PP	ACA48771
DENV-1-BID_V960-PP	ACA48772
DENV-1-BID_V961-PP	ACA48773
DENV-1-BID_V962-PP	ACA48774
DENV-1-BID_V964-PP	ACA48776
DENV-1-BID_V965-PP	ACA48777
DENV-1-BID_V966-PP	ACA48778
DENV-1-BID_V967-PP	ACA48779
DENV-1-BID_V968-PP	ACA48780
DENV-1-BID_V969-PP	ACA48781
DENV-1-BID_V970-PP	ACA48782
DENV-1-BID_V972-PP	ACA48783
DENV-1-BID_V973-PP	ACA48784
DENV-1-BID_V974-PP	ACA48785
DENV-1-BID_V1071-PP	ACA48884
DENV-1-BID_V790-PP	ACA48983
DENV-1-BID_V791-PP	ACA48984
DENV-1-BID_V792-PP	ACA48985
DENV-1-BID_V793-PP	ACA48705
DENV-1-BID_V641-PP	ACB87144
DENV-1-BID_V653-PP	ACB87142
DENV-1-BID_V794-PP	ACA48706
DENV-1-BID_V795-PP	ACA48707
DENV-1-BID_V796-PP	ACA48708
DENV-1-BID_V797-PP	ACA48709
DENV-1-BID_V798-PP	ACA48710
DENV-1-BID_V799-PP	ACA49060
DENV-1-BID_V800-PP	ACA49061
DENV-1-BID_V801-PP	ACA49062
DENV-1-BID_V802-PP	ACA49063
DENV-1-BID_V803-PP	ACA49064
DENV-1-BID_V804-PP	ACA49065
DENV-1-BID_V805-PP	ACA49066
DENV-1-BID_V806-PP	ACA49067
DENV-1-BID_V807-PP	ACA49068
DENV-1-BID_V808-PP	ACA49069
DENV-1-BID_V809-PP	ACA49070
DENV-1-BID_V810-PP	ACA49071
DENV-1-BID_V811-PP	ACA49072
DENV-1-BID_V812-PP	ACA49073
DENV-1-BID_V813-PP	ACA49074
DENV-1-BID_V814-PP	ACA49075
DENV-1-BID_V815-PP	ACA49076
DENV-1-BID_V816-PP	ACA49077
DENV-1-BID_V817-PP	ACA49078
DENV-1-BID_V818-PP	ACA49079
DENV-1-BID_V819-PP	ACA49080
DENV-1-BID_V820-PP	ACA49081
DENV-1-BID_V821-PP	ACA49082
DENV-1-BID_V822-PP	ACA49083
DENV-1-BID_V823-PP	ACA49084
DENV-1-BID_V824-PP	ACA49085
DENV-1-BID_V825-PP	ACA49086
DENV-1-BID_V826-PP	ACA49087
DENV-1-BID_V827-PP	ACA49088
DENV-1-BID_V828-PP	ACA49089
DENV-1-BID_V829-PP	ACA49090
DENV-1-BID_V830-PP	ACA49091
DENV-1-BID_V831-PP	ACA49092
DENV-1-BID_V832-PP	ACA49093
DENV-1-BID_V833-PP	ACA49094
DENV-1-BID_V834-PP	ACA49095
DENV-1-BID_V852-PP	ACA48858
DENV-1-BID_V853-PP	ACA48859
DENV-1-BID_V931-PP	ACA48743
DENV-1-BID_V932-PP	ACA48744
DENV-1-BID_V933-PP	ACA48745
DENV-1-BID_V934-PP	ACA48746
DENV-1-BID_V1319-PP	ACD13342
DENV-1-BID_V1320-PP	ACD13336
DENV-1-BID_V1321-PP	ACD13337
DENV-1-BID_V1322-PP	ACD13338
DENV-1-BID_V1323-PP	ACD13339
DENV-1-BID_V1324-PP	ACD13340
DENV-1-BID_V1499-PP	ACD13312
DENV-1-BID_V1501-PP	ACD13313
DENV-1-BID_V1502-PP	ACD13314
DENV-1-BID_V1503-PP	ACD13343
DENV-1-BID_V1504-PP	ACD13431
DENV-1-BID_V1505-PP	ACD13341
DENV-1-BID_V1506-PP	ACD13323
DENV-1-BID_V1516-PP	ACD13329
DENV-1-BID_V1521-PP	ACD13357
DENV-1-BID_V1523-PP	ACD13358
DENV-1-BID_V1524-PP	ACD13359
DENV-1-BID_V1525-PP	ACD13360
DENV-1-BID_V1526-PP	ACD13361
DENV-1-BID_V1527-PP	ACD13362
DENV-1-BID_V1528-PP	ACD13363
DENV-1-BID_V1529-PP	ACD13364
DENV-1-BID_V1531-PP	ACD13365
DENV-1-BID_V1532-PP	ACD13366
DENV-1-BID_V1533-PP	ACD13367
DENV-1-BID_V1534-PP	ACD13368
DENV-1-BID_V1535-PP	ACD13369
DENV-1-BID_V1536-PP	ACD13370
DENV-1-BID_V1537-PP	ACD13371
DENV-1-BID_V1538-PP	ACD13372
DENV-1-BID_V1539-PP	ACD13346
DENV-1-BID_V1540-PP	ACD13347
DENV-1-BID_V1541-PP	ACD13373
DENV-1-BID_V1542-PP	ACD13374
DENV-1-BID_V1543-PP	ACD13375
DENV-1-BID_V1544-PP	ACD13376
DENV-1-BID_V1545-PP	ACD13377
DENV-1-BID_V1547-PP	ACD13378
DENV-1-BID_V1548-PP	ACD13379
DENV-1-BID_V1549-PP	ACD13380
DENV-1-BID_V1550-PP	ACD13381
DENV-1-BID_V1552-PP	ACD13330
DENV-1-BID_V1553-PP	ACD13382
DENV-1-BID_V1555-PP	ACD13383
DENV-1-BID_V1558-PP	ACD13384
DENV-1-BID_V1560-PP	ACD13385
DENV-1-BID_V1561-PP	ACD13435
DENV-1-ZJ01_2004-PP	AAV97946
DENV-1-BID_V1530-PP	ACE63537
DENV-1-BID_V1546-PP	ACE63538
DENV-1-BID_V1551-PP	ACE63539
DENV-1-BID_V1556-PP	ACE63540
DENV-1-BID_V1557-PP	ACE63541
DENV-1-BID_V1559-PP	ACE63542
DENV-1-GD14_97-PP	AAV28558
DENV-1-US_Hawaii_1944-PP	ACF49259
DENV-1-BID_V1565-PP	ACH61735
DENV-1-BID_V1566-PP	ACH61736
DENV-1-BID_V1567-PP	ACH61737
DENV-1-BID_V1568-PP	ACH61738
DENV-1-BID_V1569-PP	ACH61739
DENV-1-BID_V1570-PP	ACH61740
DENV-1-BID_V1571-PP	ACH61741
DENV-1-BID_V1572-PP	ACH61742
DENV-1-BID_V1573-PP	ACH61743
DENV-1-BID_V1574-PP	ACH61744
DENV-1-BID_V1575-PP	ACH61745
DENV-1-BID_V1576-PP	ACH61746
DENV-1-BID_V1577-PP	ACH61747
DENV-1-BID_V1578-PP	ACH61775
DENV-1-BID_V1579-PP	ACH61748
DENV-1-BID_V1580-PP	ACH61749
DENV-1-BID_V1581-PP	ACH61750
DENV-1-BID_V1582-PP	ACH61751
DENV-1-BID_V1583-PP	ACH61752
DENV-1-BID_V1584-PP	ACH61753
DENV-1-BID_V1628-PP	ACH61754
DENV-1-BID_V1638-PP	ACH61755
DENV-1-BID_V1641-PP	ACH61756
DENV-1-BID_V1643-PP	ACH61757
DENV-1-BID_V1648-PP	ACH61758
DENV-1-BID_V1655-PP	ACH61759
DENV-1-BID_V1660-PP	ACH61760
DENV-1-BID_V1665-PP	ACH61761
DENV-1-BID_V1672-PP	ACH61763
DENV-1-BID_V1676-PP	ACH61765
DENV-1-BID_V1677-PP	ACH61766
DENV-1-BID_V1683-PP	ACH61767
DENV-1-BID_V1689-PP	ACH61769
DENV-1-BID_V1692-PP	ACH61770
DENV-1-BID_V1700-PP	ACH61772
DENV-1-BID_V1701-PP	ACH61773
DENV-1-BID_V1703-PP	ACH61774
DENV-1-BID_V602-PP	ACH61732
DENV-1-BID_V604-PP	ACH61727
DENV-1-BID_V610-PP	ACH61730
DENV-1-BID_V628-PP	ACH61713
DENV-1-BID_V629-PP	ACH61734
DENV-1-BID_V635-PP	ACH61733
DENV-1-BID_V642-PP	ACH61728
DENV-1-BID_V652-PP	ACH61731
DENV-1-BID_V657-PP	ACH61729
DENV-1-BID_V1739-PP	ACH99678
DENV-1-BID_V1740-PP	ACH99679
DENV-1-BID_V1743-PP	ACH99680
DENV-1-BID_V1744-PP	ACH99681
DENV-1-BID_V646-PP	ACH99650
DENV-1-BID_V1694-PP	ACI15883
DENV-1-BID_V1632-PP	ACI15857
DENV-1-BID_V1635-PP	ACI15858
DENV-1-BID_V1637-PP	ACI15859
DENV-1-BID_V1639-PP	ACI15860
DENV-1-BID_V1644-PP	ACI15863
DENV-1-BID_V1640-PP	ACI15861
DENV-1-BID_V1642-PP	ACI15862
DENV-1-BID_V1646-PP	ACI15864
DENV-1-BID_V1649-PP	ACI15865
DENV-1-BID_V1651-PP	ACI15866
DENV-1-BID_V1653-PP	ACI15867
DENV-1-BID_V1657-PP	ACI15856
DENV-1-BID_V1658-PP	ACI15868
DENV-1-BID_V1662-PP	ACI15869
DENV-1-BID_V1663-PP	ACI15870
DENV-1-BID_V1664-PP	ACI15871
DENV-1-BID_V1666-PP	ACI15872
DENV-1-BID_V1667-PP	ACI15873
DENV-1-BID_V1668-PP	ACI15874
DENV-1-BID_V1670-PP	ACI15875
DENV-1-BID_V1673-PP	ACI15876
DENV-1-BID_V1691-PP	ACI15881
DENV-1-BID_V1693-PP	ACI15882
DENV-1-BID_V1698-PP	ACI15884
DENV-1-FGA_NA_a5c-PP	ABO38807
DENV-1-FGA_NA_P6-PP	ABO38806
DENV-1-CHI3336-02-PP	ACI48993
DENV-1-DEN1_GZ_OY-PP	ACI15825
DENV-1-DEN1_GZ_XNC-PP	ACI15826
DENV-1-BID_V1955-PP	ACJ04315
DENV-1-BID_V1956-PP	ACJ04316
DENV-1-BID_V1958-PP	ACJ04317
DENV-1-BID_V1960-PP	ACJ04318
DENV-1-BID_V1961-PP	ACJ04319
DENV-1-BID_V1962-PP	ACJ04320
DENV-1-BID_V1965-PP	ACJ04321
DENV-1-BID_V1966-PP	ACJ04322
DENV-1-BID_V1967-PP	ACJ04323
DENV-1-BID_V1968-PP	ACJ04324
DENV-1-BID_V1970-PP	ACJ04325
DENV-1-BID_V1971-PP	ACJ04326
DENV-1-BID_V1972-PP	ACJ04327
DENV-1-BID_V1974-PP	ACJ04328
DENV-1-BID_V2093-PP	ACJ04215
DENV-1-BID_V2094-PP	ACJ04216
DENV-1-BID_V2095-PP	ACJ04217
DENV-1-BID_V2127-PP	ACJ04221
DENV-1-BID_V2128-PP	ACJ04222
DENV-1-BID_V2129-PP	ACJ04223
DENV-1-BID_V2131-PP	ACJ04224
DENV-1-BID_V2132-PP	ACJ04225
DENV-1-BID_V2133-PP	ACJ04226
DENV-1-BID_V2134-PP	ACJ04227
DENV-1-BID_V2136-PP	ACJ04228
DENV-1-BID_V2137-PP	ACJ04229
DENV-1-BID_V2139-PP	ACJ04230
DENV-1-BID_V2140-PP	ACJ04231
DENV-1-BID_V2143-PP	ACJ04232
DENV-1-BID_V621-PP	ACJ04332
DENV-1-BID_V1954-PP	ACJ04314
DENV-1-BID_V1952-PP	ACJ04313
DENV-1-BID_V1951-PP	ACJ04312
DENV-1-BID_V1950-PP	ACJ04311
DENV-1-BID_V1949-PP	ACJ04310
DENV-1-BID_V1948-PP	ACJ04309
DENV-1-BID_V1947-PP	ACJ04308
DENV-1-BID_V1942-PP	ACJ04307
DENV-1-BID_V1941-PP	ACJ04306
DENV-1-BID_V1940-PP	ACJ04305
DENV-1-BID_V1939-PP	ACJ04304
DENV-1-BID_V1935-PP	ACJ04303
DENV-1-BID_V1932-PP	ACJ04302
DENV-1-BID_V1500-PP	ACJ04181
DENV-1-BID_V1629-PP	ACJ04172
DENV-1-BID_V1634-PP	ACJ04329
DENV-1-BID_V1647-PP	ACJ04173
DENV-1-BID_V1650-PP	ACJ04174
DENV-1-BID_V1652-PP	ACJ04193
DENV-1-BID_V1659-PP	ACJ04195
DENV-1-BID_V1671-PP	ACJ04331
DENV-1-BID_V1656-PP	ACJ04194
DENV-1-BID_V1686-PP	ACJ04198
DENV-1-BID_V1702-PP	ACJ04200
DENV-1-BID_V1734-PP	ACJ04186
DENV-1-BID_V1738-PP	ACJ04190
DENV-1-BID_V1741-PP	ACJ04191
DENV-1-BID_V1742-PP	ACJ04192
DENV-1-BID_V1768-PP	ACJ04233
DENV-1-BID_V1772-PP	ACJ04234
DENV-1-BID_V1774-PP	ACJ04236
DENV-1-BID_V1789-PP	ACJ04238
DENV-1-BID_V1791-PP	ACJ04239
DENV-1-BID_V1797-PP	ACJ04240
DENV-1-BID_V1799-PP	ACJ04241
DENV-1-BID_V1806-PP	ACJ04243
DENV-1-BID_V1808-PP	ACJ04245
DENV-1-BID_V1809-PP	ACJ04246
DENV-1-BID_V1812-PP	ACJ04247
DENV-1-BID_V1813-PP	ACJ04248
DENV-1-BID_V1825-PP	ACJ04251
DENV-1-BID_V1826-PP	ACJ04252
DENV-1-BID_V1830-PP	ACJ04253
DENV-1-BID_V1839-PP	ACJ04254
DENV-1-BID_V1841-PP	ACJ04255
DENV-1-BID_V1843-PP	ACJ04256
DENV-1-BID_V1856-PP	ACJ04260
DENV-1-BID_V1862-PP	ACJ04262
DENV-1-BID_V1866-PP	ACJ04264
DENV-1-BID_V1875-PP	ACJ04267
DENV-1-BID_V1878-PP	ACJ04268
DENV-1-BID_V1879-PP	ACJ04269
DENV-1-BID_V1884-PP	ACJ04272
DENV-1-BID_V1885-PP	ACJ04273
DENV-1-BID_V1890-PP	ACJ04274
DENV-1-BID_V1896-PP	ACJ04276
DENV-1-BID_V1898-PP	ACJ04277
DENV-1-BID_V1899-PP	ACJ04278
DENV-1-BID_V1814-PP	ACJ04249
DENV-1-BID_V1849-PP	ACJ04258
DENV-1-BID_V1901-PP	ACJ04280
DENV-1-BID_V1902-PP	ACJ04281
DENV-1-BID_V1904-PP	ACJ04282
DENV-1-BID_V1906-PP	ACJ04284
DENV-1-BID_V1908-PP	ACJ04286
DENV-1-BID_V1909-PP	ACJ04287
DENV-1-BID_V1912-PP	ACJ04288
DENV-1-BID_V1913-PP	ACJ04289
DENV-1-BID_V1914-PP	ACJ04290
DENV-1-BID_V1915-PP	ACJ04291
DENV-1-BID_V1917-PP	ACJ04292
DENV-1-BID_V1918-PP	ACJ04293
DENV-1-BID_V1919-PP	ACJ04294
DENV-1-BID_V1921-PP	ACJ04296
DENV-1-BID_V1920-PP	ACJ04295
DENV-1-BID_V1923-PP	ACJ04297
DENV-1-BID_V1924-PP	ACJ04298
DENV-1-BID_V1927-PP	ACJ04300
DENV-1-BID_V1925-PP	ACJ04299
DENV-1-DF01_HUB01021093-PP	ACJ12617
DENV-1-BID_V1907-PP	ACJ04285
DENV-1-PAT_WO2007141259_1-PP	-
DENV-1-PAT_WO2006134433_1-PP	-
DENV-1-PAT_WO2006134433_2-PP	-
DENV-1-PAT_WO2006134433_3-PP	-
DENV-1-PAT_WO2006134443_39-PP	-
DENV-1-PAT_WO2006134443_40-PP	-
DENV-1-PAT_WO2008065315_1-PP	-
DENV-1-BID_V1636-PP	ACK28181
DENV-1-PAT_WO2007141259_6-PP	-
DENV-1-PAT_WO2008007021_1-PP	-
DENV-1-BID_V971-PP	ACK28184
DENV-1-BID_V2142-PP	ACK28189
DENV-1-BID_V2138-PP	ACK28188
DENV-1-BID_V540-PP	ACK28183
DENV-1-BID_V624-PP	ACK28182
DENV-1-BID_V1926_VN_2008-PP	ACL99177
DENV-1-BID_V1922_VN_2008-PP	ACL99176
DENV-1-BID_V1910_VN_2008-PP	ACL99175
DENV-1-BID_V1892_VN_2007-PP	ACL99173
DENV-1-BID_V1889_VN_2007-PP	ACL99171
DENV-1-BID_V1888_VN_2007-PP	ACL99170
DENV-1-BID_V1887_VN_2007-PP	ACL99169
DENV-1-BID_V1883_VN_2007-PP	ACL98982
DENV-1-BID_V1771-PP	ACL99126
DENV-1-BID_V1779-PP	ACL99127
DENV-1-BID_V1782-PP	ACL99129
DENV-1-BID_V1784-PP	ACL99131
DENV-1-BID_V1785-PP	ACL99132
DENV-1-BID_V1787-PP	ACL99134
DENV-1-BID_V1788-PP	ACL99135
DENV-1-BID_V1792-PP	ACL99136
DENV-1-BID_V1793-PP	ACL99137
DENV-1-BID_V1795-PP	ACL99138
DENV-1-BID_V1798-PP	ACL99139
DENV-1-BID_V1800-PP	ACL99140
DENV-1-BID_V1802-PP	ACL99141
DENV-1-BID_V1805-PP	ACL99142
DENV-1-BID_V1811-PP	ACL99144
DENV-1-BID_V1820-PP	ACL99146
DENV-1-BID_V1823-PP	ACL99147
DENV-1-BID_V1827-PP	ACL99148
DENV-1-BID_V1832-PP	ACL99149
DENV-1-BID_V1834-PP	ACL99150
DENV-1-BID_V1836-PP	ACL99151
DENV-1-BID_V1978_KH_2000-PP	ACL99187
DENV-1-BID_V1979_KH_2001-PP	ACL99188
DENV-1-BID_V1981_KH_2001-PP	ACL99189
DENV-1-BID_V1983_KH_2001-PP	ACL99190
DENV-1-BID_V1984_KH_2001-PP	ACL99191
DENV-1-BID_V1985_KH_2002-PP	ACL99192
DENV-1-BID_V1987_KH_2003-PP	ACL99193
DENV-1-BID_V1988_KH_2003-PP	ACL99194
DENV-1-BID_V1989_KH_2003-PP	ACL99195
DENV-1-BID_V1992_KH_2003-PP	ACL99196
DENV-1-BID_V1993_KH_2003-PP	ACL99197
DENV-1-BID_V1995_KH_2003-PP	ACL99198
DENV-1-BID_V1996_KH_2003-PP	ACL99199
DENV-1-BID_V1997_KH_2004-PP	ACL99200
DENV-1-BID_V1999_KH_2005-PP	ACL99201
DENV-1-BID_V2006_KH_2007-PP	ACL99207
DENV-1-BID_V2007_KH_2007-PP	ACL99208
DENV-1-BID_V2008_KH_2007-PP	ACL99209
DENV-1-BID_V2000_KH_2005-PP	ACL99202
DENV-1-BID_V2001_KH_2005-PP	ACL99203
DENV-1-BID_V2002_KH_2006-PP	ACL99204
DENV-1-BID_V2004_KH_2006-PP	ACL99205
DENV-1-BID_V2005_KH_2007-PP	ACL99206
DENV-1-BID_V2010_KH_2007-PP	ACL99210
DENV-1-BID_V2011_KH_2007-PP	ACL99211
DENV-1-BID_V2012_KH_2007-PP	ACL99212
DENV-1-BID_V2013_KH_2007-PP	ACL99213
DENV-1-BID_V2014_KH_2007-PP	ACL99214
DENV-1-BID_V2330_NI_2008-PP	ACL99016
DENV-1-BID_V2342_NI_2006-PP	ACL99015
DENV-1-BID_V2343_NI_2006-PP	ACL99011
DENV-1-BID_V630_NI_2005-PP	ACL99017
DENV-1-BID_V2096_US_1993-PP	ACL99012
DENV-1-BID_V2097_US_1986-PP	ACL99013
DENV-1-BID_V2130_US_1995-PP	ACL99002
DENV-1-BID_V2135_US_1992-PP	ACL99003
DENV-1-BID_V2162_VE_1997-PP	ACL99022
DENV-1-BID_V2168_VE_1998-PP	ACL99027
DENV-1-BID_V2169_VE_1998-PP	ACL99028
DENV-1-BID_V2171_VE_1999-PP	ACL99030
DENV-1-BID_V2227_VE_2004-PP	ACL99081
DENV-1-BID_V2229_VE_2004-PP	ACL99083
DENV-1-BID_V2230_VE_2004-PP	ACL99084
DENV-1-BID_V2235_VE_2004-PP	ACL99089
DENV-1-BID_V2243_VE_2007-PP	ACL99093
DENV-1-BID_V2245_VE_2005-PP	ACL99095
DENV-1-BID_V2248_VE_2005-PP	ACL99098
DENV-1-BID_V2250_VE_2005-PP	ACL99099
DENV-1-BID_V2251_VE_2005-PP	ACL99100
DENV-1-BID_V2254_VE_2005-PP	ACL99101
DENV-1-BID_V2255_VE_2006-PP	ACL99102
DENV-1-BID_V2258_VE_2006-PP	ACL99105
DENV-1-BID_V2259_VE_2006-PP	ACL99106
DENV-1-BID_V2260_VE_2006-PP	ACL99107
DENV-1-BID_V2261_VE_2006-PP	ACL99108
DENV-1-BID_V2263_VE_2006-PP	ACL99110
DENV-1-BID_V2264_VE_2006-PP	ACL99111
DENV-1-BID_V1822_VN_2007-PP	ACL98977
DENV-1-BID_V1838_VN_2007-PP	ACL99153
DENV-1-BID_V1840_VN_2008-PP	ACL99154
DENV-1-BID_V1842_VN_2008-PP	ACL99155
DENV-1-BID_V1846_VN_2008-PP	ACL99157
DENV-1-BID_V1851_VN_2007-PP	ACL99159
DENV-1-BID_V1854_VN_2007-PP	ACL99160
DENV-1-BID_V1855_VN_2007-PP	ACL98980
DENV-1-BID_V1859_VN_2007-PP	ACL99162
DENV-1-BID_V1860_VN_2007-PP	ACL99163
DENV-1-BID_V1850_VN_2007-PP	ACL99008
DENV-1-BID_V1861_VN_2007-PP	ACL99164
DENV-1-BID_V1867_VN_2007-PP	ACL99165
DENV-1-BID_V1870_VN_2007-PP	ACL99166
DENV-1-BID_V1931_VN_2007-PP	ACL99178
DENV-1-BID_V1937_VN_2008-PP	ACL99180
DENV-1-BID_V1945_VN_2008-PP	ACL99181
DENV-1-BID_V1975_VN_2008-PP	ACL99184
DENV-1-BID_V1976_VN_2008-PP	ACL99185
DENV-1-BID_V1977_VN_2008-PP	ACL99186
DENV-2-ref	NC_001474.2
DENV-2-Jam_N1409-PP	AAA42942
DENV-2-98900663-PP	BAD42415
DENV-2-China04-PP	AAD18036
DENV-2-DR23_01-PP	BAD36758
DENV-2-NG_C-PP	AAA42941
DENV-2-43-PP	AAF18447
DENV-2-44-PP	AAF18446
DENV-2-98900665-PP	BAD42416
DENV-2-98900666-PP	BAD42417
DENV-2-DR31_01-PP	BAD36759
DENV-2-DR59_01-PP	BAD36760
DENV-2-FJ10-PP	AAF86463
DENV-2-FJ11_99-PP	AAK49562
DENV-2-MART98_703-PP	AAG30730
DENV-2-ThNH28_93-PP	AAC40833
DENV-2-ThNH52_93-PP	AAC40834
DENV-2-TSV01-PP	AAK67712
DENV-2-ThNH_7_93-PP	AAC40832
DENV-2-ThNH_p11_93-PP	AAC40835
DENV-2-ThNH_p12_93-PP	AAC40836
DENV-2-ThNH_p14_93-PP	AAC40837
DENV-2-ThNH_p16_93-PP	AAC40838
DENV-2-ThNHp36_93-PP	AAC40839
DENV-2-ThNH29_93-PP	AAF29146
DENV-2-ThNH36_93-PP	AAF29147
DENV-2-ThNH45_93-PP	AAF29148
DENV-2-ThNH54_93-PP	AAF29150
DENV-2-ThNH55_93-PP	AAF29149
DENV-2-ThNH62_93-PP	AAF29151
DENV-2-ThNH63_93-PP	AAF29152
DENV-2-ThNH69_93-PP	AAF29153
DENV-2-ThNH73_93-PP	AAF29154
DENV-2-ThNH76_93-PP	AAF29155
DENV-2-ThNH81_93-PP	AAF29156
DENV-2-Tng_74-PP	AAV70829
DENV-2-BR64022-PP	AAL96681
DENV-2-S1vac-PP	AAA42962
DENV-2-TB16i-PP	AAW51407
DENV-2-Cuba205_97-PP	AAW31412
DENV-2-Cuba58_97-PP	AAW31408
DENV-2-Cuba89_97-PP	AAW31410
DENV-2-I348600-PP	AAW31413
DENV-2-Cuba115_97-PP	AAW31409
DENV-2-Cuba13_97-PP	AAW31407
DENV-2-Cuba165_97-PP	AAW31411
DENV-2-ThD2_0433_85-PP	ABA61182
DENV-2-ThD2_0168_79-PP	ABA61184
DENV-2-ThD2_0263_95-PP	ABA61179
DENV-2-ThD2_0284_90-PP	ABA61180
DENV-2-ThD2_0498_84-PP	ABA61183
DENV-2-ThD2_0017_98-PP	ABA61178
DENV-2-ThD2_0026_88-PP	ABA61181
DENV-2-ThD2_0038_74-PP	ABA61185
DENV-2-ThD2_0055_99-PP	ABA61177
DENV-2-ThD2_0078_01-PP	ABA61176
DENV-2-131-PP	-
DENV-2-16681PDK53-PP	-
DENV-2-16681_Blok-PP	-
DENV-2-16681_Kin-PP	-
DENV-2-Ban1974-PP	-
DENV-2-C0167-PP	-
DENV-2-C0371-PP	-
DENV-2-C0390-PP	-
DENV-2-C0166-PP	-
DENV-2-IQT1797-PP	-
DENV-2-IQT2913-PP	-
DENV-2-K0008-PP	-
DENV-2-K0010-PP	-
DENV-2-Mara4-PP	-
DENV-2-NGC-PP	-
DENV-2-NGC_PUO218-PP	-
DENV-2-PDK53-PP	-
DENV-2-TONGA74_p4D30-PP	-
DENV-2-TONGA74_p2D30-PP	-
DENV-2-TONGA74_p2-PP	-
DENV-2-Ven2-PP	-
DENV-2-TW1008DHF-PP	AAW23128
DENV-2-ZS01_01-PP	ABK51383
DENV-2-Dak_Ar_A1247-PP	ABO33327
DENV-2-Dak_Ar_510-PP	ABO33325
DENV-2-Dak_Ar_578-PP	ABO33324
DENV-2-Dak_Ar_2039-PP	ABO33326
DENV-2-DS31_291005-PP	ABW06612
DENV-2-DS04_221205-PP	ABW06613
DENV-2-Dak_Ar_D75505-PP	ABR13877
DENV-2-Dak_Ar_D20761-PP	ABO33329
DENV-2-IBH11208-PP	ABO33331
DENV-2-Dak_Ar_10674-PP	ABO33328
DENV-2-P8_1407-PP	ABO33323
DENV-2-PM33974-PP	ABO33322
DENV-2-IB11664-PP	ABO33332
DENV-2-Dak_Ar_A2022-PP	ABO33330
DENV-2-DS09_280106-PP	ABW06614
DENV-2-Dak_Ar_141069-PP	ABO33333
DENV-2-Dak_Ar_141070-PP	ABO33334
DENV-2-05K4155DK1-PP	ABW82016
DENV-2-05K4137DK1-PP	ABW82015
DENV-2-05K3295DK1-PP	ABW82013
DENV-2-05K3330DK1-PP	ABW82014
DENV-2-BA05i-PP	AAW51406
DENV-2-ZH1340-PP	ABY65725
DENV-2-BID_V1002-PP	ACA48714
DENV-2-BID_V1003-PP	ACA48715
DENV-2-BID_V1004-PP	ACA48716
DENV-2-BID_V1000-PP	ACA48712
DENV-2-BID_V1001-PP	ACA48713
DENV-2-BID_V1032-PP	ACA48812
DENV-2-BID_V1033-PP	ACA48813
DENV-2-BID_V1034-PP	ACA48814
DENV-2-BID_V1005-PP	ACA48717
DENV-2-BID_V1007-PP	ACA48718
DENV-2-BID_V1031-PP	ACA48811
DENV-2-BID_V1035-PP	ACA48815
DENV-2-BID_V1058-PP	ACA58332
DENV-2-BID_V1074-PP	ACA48887
DENV-2-BID_V1084-PP	ACA48832
DENV-2-BID_V1176-PP	ACA48846
DENV-2-BID_V1177-PP	ACA48847
DENV-2-BID_V1181-PP	ACA48851
DENV-2-BID_V1182-PP	ACA48852
DENV-2-BID_V1183-PP	ACA48853
DENV-2-BID_V1229-PP	ACA48891
DENV-2-BID_V513-PP	ACA49015
DENV-2-BID_V1188-PP	ACA48854
DENV-2-BID_V1189-PP	ACA48855
DENV-2-BID_V1170-PP	ACA48841
DENV-2-BID_V1171-PP	ACA48842
DENV-2-BID_V1172-PP	ACA48843
DENV-2-BID_V1175-PP	ACA48845
DENV-2-BID_V1179-PP	ACA48849
DENV-2-BID_V1180-PP	ACA48850
DENV-2-BID_V1236-PP	ACA48895
DENV-2-BID_V1191-PP	ACA48888
DENV-2-BID_548-PP	ACA49027
DENV-2-BID_V527-PP	ACA49037
DENV-2-BID_V514-PP	ACA49016
DENV-2-BID_V515-PP	ACA49017
DENV-2-BID_V520-PP	ACA49019
DENV-2-BID_V524-PP	ACA49020
DENV-2-BID_V529-PP	ACA48947
DENV-2-BID_V544-PP	ACA49026
DENV-2-BID_V517-PP	ACA49018
DENV-2-BID_V530-PP	ACA49021
DENV-2-BID_V531-PP	ACA49022
DENV-2-BID_V533-PP	ACA49023
DENV-2-BID_V535-PP	ACA49024
DENV-2-BID_V1036-PP	ACA48816
DENV-2-BID_V1038-PP	ACA48817
DENV-2-BID_V1297-PP	ACA48896
DENV-2-BID_V1312-PP	ACA48897
DENV-2-BID_V1360-PP	ACA48856
DENV-2-BID_V539-PP	ACA49025
DENV-2-BID_V549-PP	ACA48948
DENV-2-BID_V553-PP	ACA49028
DENV-2-BID_V554-PP	ACA49029
DENV-2-BID_V556-PP	ACA49030
DENV-2-BID_V557-PP	ACA49038
DENV-2-BID_V559-PP	ACA48949
DENV-2-BID_V1057-PP	ACA58331
DENV-2-BID_V1060-PP	ACA48829
DENV-2-BID_V1085-PP	ACA58337
DENV-2-BID_V1165-PP	ACA48836
DENV-2-BID_V1166-PP	ACA48837
DENV-2-BID_V1167-PP	ACA48838
DENV-2-BID_V1234-PP	ACA48893
DENV-2-BID_V1235-PP	ACA48894
DENV-2-BID_V1368-PP	ACB29515
DENV-2-BID_V1373-PP	ACB29516
DENV-2-BID_V1376-PP	ACB29517
DENV-2-BID_V1217-PP	ACB29507
DENV-2-BID_V1219-PP	ACB29508
DENV-2-BID_V1224-PP	ACB29509
DENV-2-BID_V1228-PP	ACB29510
DENV-2-BID_V1232-PP	ACA48892
DENV-2-BID_V1356-PP	ACB29513
DENV-2-BID_V1367-PP	ACB29514
DENV-2-BID_V1383-PP	ACB29518
DENV-2-BID_V1398-PP	ACB29524
DENV-2-BID_V566-PP	ACA49040
DENV-2-BID_V571-PP	ACA48951
DENV-2-BID_V572-PP	ACA48952
DENV-2-BID_V573-PP	ACA48953
DENV-2-BID_V574-PP	ACA48954
DENV-2-BID_V1395-PP	ACB29521
DENV-2-BID_V1396-PP	ACB29522
DENV-2-BID_V1397-PP	ACB29523
DENV-2-BID_V687-PP	ACA49011
DENV-2-BID_V1006-PP	ACB29529
DENV-2-BID_V1039-PP	ACA48818
DENV-2-BID_V1040-PP	ACA48819
DENV-2-BID_V1041-PP	ACA48820
DENV-2-BID_V1042-PP	ACA48821
DENV-2-BID_V1045-PP	ACA48823
DENV-2-BID_V1046-PP	ACA58330
DENV-2-BID_V1048-PP	ACA48824
DENV-2-BID_V1052-PP	ACA48827
DENV-2-BID_V1054-PP	ACA48828
DENV-2-BID_V1055-PP	ACB29511
DENV-2-BID_V1087-PP	ACA58338
DENV-2-BID_V1095-PP	ACA48871
DENV-2-BID_V563-PP	ACA48711
DENV-2-BID_V565-PP	ACA49039
DENV-2-BID_V570-PP	ACA48950
DENV-2-BID_V575-PP	ACA48955
DENV-2-BID_V576-PP	ACA48956
DENV-2-BID_V578-PP	ACA48957
DENV-2-BID_V579-PP	ACA48958
DENV-2-BID_V580-PP	ACA48959
DENV-2-BID_V581-PP	ACA48960
DENV-2-BID_V582-PP	ACA48961
DENV-2-BID_V585-PP	ACA58343
DENV-2-BID_V587-PP	ACA48986
DENV-2-BID_V1104-PP	ACA48872
DENV-2-BID_V1105-PP	ACA48873
DENV-2-BID_V1107-PP	ACA48874
DENV-2-BID_V1111-PP	ACA48875
DENV-2-BID_V1199-PP	ACB29502
DENV-2-BID_V1206-PP	ACB29504
DENV-2-BID_V1208-PP	ACB29505
DENV-2-BID_V1210-PP	ACA48890
DENV-2-BID_V1212-PP	ACB29506
DENV-2-BID_V1392-PP	ACB29519
DENV-2-BID_V1399-PP	ACB29525
DENV-2-BID_V1401-PP	ACB29526
DENV-2-BID_V1404-PP	ACB29527
DENV-2-BID_V1409-PP	ACB29528
DENV-2-BID_V609-PP	ACA48864
DENV-2-BID_V613-PP	ACA48865
DENV-2-BID_V615-PP	ACA48870
DENV-2-BID_V618-PP	ACA48866
DENV-2-BID_V620-PP	ACA48899
DENV-2-BID_V623-PP	ACA48867
DENV-2-BID_V633-PP	ACA48901
DENV-2-BID_V631-PP	ACA48900
DENV-2-BID_V640-PP	ACA48902
DENV-2-BID_V654-PP	ACA48903
DENV-2-BID_V658-PP	ACA48904
DENV-2-BID_V662-PP	ACA48905
DENV-2-BID_V663-PP	ACA48868
DENV-2-BID_V670-PP	ACA48898
DENV-2-BID_V679-PP	ACA49003
DENV-2-BID_V680-PP	ACA49004
DENV-2-BID_V681-PP	ACA49005
DENV-2-BID_V682-PP	ACA49006
DENV-2-BID_V683-PP	ACA49007
DENV-2-BID_V684-PP	ACA49008
DENV-2-BID_V685-PP	ACA49009
DENV-2-BID_V686-PP	ACA49010
DENV-2-BID_V688-PP	ACA49012
DENV-2-BID_V689-PP	ACA49013
DENV-2-BID_V588-PP	ACA48987
DENV-2-BID_V589-PP	ACA48988
DENV-2-BID_V591-PP	ACA48989
DENV-2-BID_V592-PP	ACA48990
DENV-2-BID_V593-PP	ACA48991
DENV-2-BID_V594-PP	ACA48992
DENV-2-BID_V595-PP	ACA48993
DENV-2-BID_V596-PP	ACA48994
DENV-2-BID_V597-PP	ACA48995
DENV-2-BID_V598-PP	ACA48996
DENV-2-BID_V599-PP	ACA48997
DENV-2-BID_V690-PP	ACA49014
DENV-2-BID_V691-PP	ACA49031
DENV-2-BID_V692-PP	ACA49032
DENV-2-BID_V693-PP	ACA49033
DENV-2-BID_V694-PP	ACA49034
DENV-2-BID_V695-PP	ACA49035
DENV-2-BID_V703-PP	ACA48907
DENV-2-BID_V704-PP	ACA48908
DENV-2-BID_V705-PP	ACA48909
DENV-2-BID_V706-PP	ACA48910
DENV-2-BID_V707-PP	ACA48911
DENV-2-BID_V708-PP	ACA48912
DENV-2-BID_V709-PP	ACA48913
DENV-2-BID_V710-PP	ACA48914
DENV-2-BID_V711-PP	ACA48915
DENV-2-BID_V712-PP	ACA48916
DENV-2-BID_V713-PP	ACA48917
DENV-2-BID_V1163-PP	ACB29512
DENV-2-BID_V1230-PP	ACB87141
DENV-2-BID_V1378-PP	ACB87126
DENV-2-BID_V1385-PP	ACB87127
DENV-2-BID_V1393-PP	ACB29520
DENV-2-BID_V1394-PP	ACB87128
DENV-2-BID_V1410-PP	ACB87129
DENV-2-BID_V1411-PP	ACB87130
DENV-2-BID_V1412-PP	ACB87131
DENV-2-BID_V1413-PP	ACB87132
DENV-2-BID_V600-PP	ACA48998
DENV-2-BID_V608-PP	ACB87124
DENV-2-BID_V660-PP	ACB87125
DENV-2-BID_V672-PP	ACA48869
DENV-2-BID_V673-PP	ACA48906
DENV-2-BID_V676-PP	ACA49000
DENV-2-BID_V677-PP	ACA49001
DENV-2-BID_V678-PP	ACA49002
DENV-2-BID_V1164-PP	ACA48835
DENV-2-BID_V1168-PP	ACA48839
DENV-2-BID_V1169-PP	ACA48840
DENV-2-BID_V1174-PP	ACA48844
DENV-2-BID_V1178-PP	ACA48848
DENV-2-BID_V1192-PP	ACB29500
DENV-2-BID_V1193-PP	ACB29501
DENV-2-BID_V1195-PP	ACB87136
DENV-2-BID_V1198-PP	ACA48889
DENV-2-BID_V1200-PP	ACB87137
DENV-2-BID_V1202-PP	ACB87138
DENV-2-BID_V1203-PP	ACB29503
DENV-2-BID_V1211-PP	ACB87139
DENV-2-BID_V1215-PP	ACB87140
DENV-2-BID_V1225-PP	ACB87146
DENV-2-BID_V741-PP	ACA48945
DENV-2-BID_V742-PP	ACA48946
DENV-2-BID_V743-PP	ACA48962
DENV-2-BID_V744-PP	ACA49036
DENV-2-BID_V747-PP	ACA48963
DENV-2-BID_V752-PP	ACA49041
DENV-2-BID_V753-PP	ACA49042
DENV-2-BID_V754-PP	ACA49043
DENV-2-BID_V755-PP	ACA49044
DENV-2-BID_V756-PP	ACA49045
DENV-2-BID_V757-PP	ACA49046
DENV-2-BID_V758-PP	ACA49047
DENV-2-BID_V759-PP	ACA49048
DENV-2-BID_V760-PP	ACA49049
DENV-2-BID_V761-PP	ACA49050
DENV-2-BID_V762-PP	ACA49051
DENV-2-BID_V763-PP	ACA49052
DENV-2-BID_V764-PP	ACA49053
DENV-2-BID_V765-PP	ACA49054
DENV-2-BID_V777-PP	ACA48970
DENV-2-BID_V778-PP	ACA48971
DENV-2-BID_V779-PP	ACA48972
DENV-2-BID_V851-PP	ACA48857
DENV-2-BID_V854-PP	ACA48860
DENV-2-BID_V855-PP	ACA48861
DENV-2-BID_V917-PP	ACA48730
DENV-2-BID_V918-PP	ACA48731
DENV-2-BID_V919-PP	ACA48732
DENV-2-BID_V920-PP	ACA48733
DENV-2-BID_V675-PP	ACA48999
DENV-2-BID_V714-PP	ACA48918
DENV-2-BID_V715-PP	ACA48919
DENV-2-BID_V716-PP	ACA48920
DENV-2-BID_V717-PP	ACA48921
DENV-2-BID_V718-PP	ACA48922
DENV-2-BID_V719-PP	ACA48923
DENV-2-BID_V720-PP	ACA48924
DENV-2-BID_V721-PP	ACA48925
DENV-2-BID_V722-PP	ACA48926
DENV-2-BID_V723-PP	ACA48927
DENV-2-BID_V724-PP	ACA48928
DENV-2-BID_V725-PP	ACA48929
DENV-2-BID_V726-PP	ACA48930
DENV-2-BID_V727-PP	ACA48931
DENV-2-BID_V728-PP	ACA48932
DENV-2-BID_V729-PP	ACA48933
DENV-2-BID_V730-PP	ACA48934
DENV-2-BID_V731-PP	ACA48935
DENV-2-BID_V732-PP	ACA48936
DENV-2-BID_V733-PP	ACA48937
DENV-2-BID_V734-PP	ACA48938
DENV-2-BID_V735-PP	ACA48939
DENV-2-BID_V736-PP	ACA48940
DENV-2-BID_V737-PP	ACA48941
DENV-2-BID_V738-PP	ACA48942
DENV-2-BID_V739-PP	ACA48943
DENV-2-BID_V740-PP	ACA48944
DENV-2-BID_V766-PP	ACA49055
DENV-2-BID_V771-PP	ACA48964
DENV-2-BID_V772-PP	ACA48965
DENV-2-BID_V921-PP	ACA48734
DENV-2-BID_V923-PP	ACA48735
DENV-2-BID_V924-PP	ACA48736
DENV-2-BID_V925-PP	ACA48737
DENV-2-BID_V926-PP	ACA48738
DENV-2-BID_V927-PP	ACA48739
DENV-2-BID_V928-PP	ACA48740
DENV-2-BID_V929-PP	ACA48741
DENV-2-BID_V930-PP	ACA48742
DENV-2-BID_V997-PP	ACA48808
DENV-2-BID_V998-PP	ACA48809
DENV-2-BID_V999-PP	ACA48810
DENV-2-BID_V773-PP	ACA48966
DENV-2-BID_V774-PP	ACA48967
DENV-2-BID_V775-PP	ACA48968
DENV-2-BID_V776-PP	ACA48969
DENV-2-BID_V1522-PP	ACD13434
DENV-2-BID_V1520-PP	ACD13356
DENV-2-BID_V1519-PP	ACD13355
DENV-2-BID_V1517-PP	ACD13344
DENV-2-BID_V1515-PP	ACD13328
DENV-2-BID_V1513-PP	ACD13327
DENV-2-BID_1512-PP	ACD13433
DENV-2-BID_V1511-PP	ACD13326
DENV-2-BID_V1509-PP	ACD13432
DENV-2-BID_V1508-PP	ACD13325
DENV-2-BID_V1507-PP	ACD13324
DENV-2-BID_V1498-PP	ACD13430
DENV-2-BID_V1497-PP	ACD13429
DENV-2-BID_V1496-PP	ACD13428
DENV-2-BID_V1495-PP	ACD13427
DENV-2-BID_V1494-PP	ACD13426
DENV-2-BID_V1493-PP	ACD13425
DENV-2-BID_V1492-PP	ACD13424
DENV-2-BID_V1487-PP	ACD13422
DENV-2-BID_V1486-PP	ACD13421
DENV-2-BID_V1484-PP	ACD13420
DENV-2-BID_V1483-PP	ACD13419
DENV-2-BID_V1482-PP	ACD13395
DENV-2-BID_V1472-PP	ACD13416
DENV-2-BID_V1061-PP	ACD13309
DENV-2-BID_V1196-PP	ACD13315
DENV-2-BID_V1201-PP	ACD13316
DENV-2-BID_V1207-PP	ACD13317
DENV-2-BID_V1372-PP	ACD13310
DENV-2-BID_V1387-PP	ACD13396
DENV-2-BID_V1388-PP	ACD13311
DENV-2-BID_V1424-PP	ACD13348
DENV-2-BID_V1425-PP	ACD13349
DENV-2-BID_V1426-PP	ACD13350
DENV-2-BID_V1427-PP	ACD13351
DENV-2-BID_V1428-PP	ACD13352
DENV-2-BID_V1431-PP	ACD13353
DENV-2-BID_V1432-PP	ACD13354
DENV-2-BID_V1434-PP	ACD13397
DENV-2-BID_V1435-PP	ACD13398
DENV-2-BID_V1436-PP	ACD13399
DENV-2-BID_V1439-PP	ACD13400
DENV-2-BID_V1441-PP	ACD13401
DENV-2-BID_V1456-PP	ACD13404
DENV-2-BID_V1461-PP	ACD13406
DENV-2-BID_V1462-PP	ACD13407
DENV-2-BID_V1463-PP	ACD13408
DENV-2-BID_V1467-PP	ACD13411
DENV-2-BID_V1468-PP	ACD13412
DENV-2-BID_V1469-PP	ACD13413
DENV-2-BID_V1470-PP	ACD13414
DENV-2-BID_V1471-PP	ACD13415
DENV-2-BID_V1464-PP	ACD13409
DENV-2-PL046-PP	CAI92123
DENV-2-BID_V1518-PP	ACD13345
DENV-2-BID_V1440-PP	ACE63530
DENV-2-BID_V1442-PP	ACE63543
DENV-2-BID_V1457-PP	ACE63535
DENV-2-BID_V1458-PP	ACE63527
DENV-2-BID_V1514-PP	ACE63536
DENV-2-IBH11234-PP	ABV55251
DENV-2-1018-DF-PP	ABG29078
DENV-2-1024_DHF-PP	ABG29079
DENV-2-1183_DF-PP	ABG29080
DENV-2-1222_DF-PP	ABG29081
DENV-2-1421_DF-PP	ABG29082
DENV-2-1464_DHF-PP	ABG29083
DENV-2-1945_DHF-PP	ABG29084
DENV-2-1949_DF-PP	ABG29085
DENV-2-2191_DF-PP	ABG29086
DENV-2-2208_DHF-PP	ABG29087
DENV-2-2559_DHF-PP	ABG29088
DENV-2-2587_DF-PP	ABG29089
DENV-2-2659_DHF-PP	ABG29090
DENV-2-2784_DF-PP	ABG29091
DENV-2-904_DHF-PP	ABG29075
DENV-2-915_DF-PP	ABG29076
DENV-2-950_DF-PP	ABG29077
DENV-2-1328-PP	ABW74621
DENV-2-1349-PP	ABW74619
DENV-2-IQT_1950-PP	ABW74620
DENV-2-BID_V1594-PP	ACH61722
DENV-2-BID_V1595-PP	ACH61723
DENV-2-BID_V1596-PP	ACH61724
DENV-2-BID_V1599-PP	ACH61685
DENV-2-BID_V1601-PP	ACH61686
DENV-2-BID_V1603-PP	ACH61726
DENV-2-BID_V1669-PP	ACH61762
DENV-2-BID_V1675-PP	ACH61764
DENV-2-BID_V1685-PP	ACH61768
DENV-2-BID_V1697-PP	ACH61771
DENV-2-BID_V1303-PP	ACH99661
DENV-2-BID_V1597-PP	ACH99659
DENV-2-BID_V1721-PP	ACH99682
DENV-2-CSF381-PP	CAR65168
DENV-2-CSF63-PP	CAR65145
DENV-2-DF380-PP	CAR65146
DENV-2-DF401-PP	CAR65147
DENV-2-DF404-PP	CAR65148
DENV-2-DF593-PP	CAR65149
DENV-2-BID_V1690-PP	ACI15880
DENV-2-BID_V1682-PP	ACI15879
DENV-2-BID_V1680-PP	ACI15878
DENV-2-BID_V1674-PP	ACI15877
DENV-2-DF657-PP	CAR65169
DENV-2-DF670-PP	CAR65150
DENV-2-DF674-PP	CAR65151
DENV-2-DF699-PP	CAR65152
DENV-2-DF707-PP	CAR65139
DENV-2-DF726-PP	CAR65140
DENV-2-DF727-PP	CAR65141
DENV-2-DF755-PP	CAR65153
DENV-2-DF768-PP	CAR65133
DENV-2-DF897-PP	CAR65154
DENV-2-DF900-PP	CAR65134
DENV-2-DF907-PP	CAR65142
DENV-2-MD1240-PP	CAR66106
DENV-2-MD1244-PP	CAR65171
DENV-2-MD1270-PP	CAR65163
DENV-2-MD1272-PP	CAR65164
DENV-2-MD1273-PP	CAR65172
DENV-2-MD1275-PP	CAR65173
DENV-2-MD1279-PP	CAR65174
DENV-2-MD1280-PP	CAR65175
DENV-2-MD1284-PP	CAR65176
DENV-2-MD1366-PP	CAR65166
DENV-2-MD919-PP	CAR65160
DENV-2-MD917-PP	CAR65159
DENV-2-MD1504-PP	CAR65144
DENV-2-MD1515-PP	CAR65167
DENV-2-MD1520-PP	CAR65177
DENV-2-MD1533-PP	CAR65136
DENV-2-MD1600-PP	CAR65137
DENV-2-MD1618-PP	CAR65178
DENV-2-MD1619-PP	CAR65138
DENV-2-MD510-PP	CAR65170
DENV-2-MD518-PP	CAR65155
DENV-2-MD594-PP	CAR65156
DENV-2-MD861-PP	CAR65157
DENV-2-MD863-PP	CAR65158
DENV-2-MD902-PP	CAR65143
DENV-2-MD903-PP	CAR65135
DENV-2-MD944-PP	CAR65161
DENV-2-BID_V528-PP	ACJ04170
DENV-2-BID_V1928-PP	ACJ04301
DENV-2-BID_V1905-PP	ACJ04283
DENV-2-BID_V1900-PP	ACJ04279
DENV-2-BID_V1895-PP	ACJ04275
DENV-2-BID_V1881-PP	ACJ04270
DENV-2-BID_V1872-PP	ACJ04266
DENV-2-BID_V1869-PP	ACJ04265
DENV-2-BID_V1864-PP	ACJ04263
DENV-2-BID_V1857-PP	ACJ04261
DENV-2-BID_V1853-PP	ACJ04259
DENV-2-BID_V1844-PP	ACJ04257
DENV-2-BID_V1818-PP	ACJ04250
DENV-2-BID_V1807-PP	ACJ04244
DENV-2-BID_V1801-PP	ACJ04242
DENV-2-BID_V1776-PP	ACJ04237
DENV-2-BID_V1773-PP	ACJ04235
DENV-2-BID_V1699-PP	ACJ04175
DENV-2-BID_V1696-PP	ACJ04199
DENV-2-BID_V1684-PP	ACJ04197
DENV-2-BID_V1679-PP	ACJ04196
DENV-2-BID_V1194-PP	ACJ04176
DENV-2-BID_V1205-PP	ACJ04177
DENV-2-BID_V1233-PP	ACJ04333
DENV-2-BID_V1298-PP	ACJ04202
DENV-2-BID_V1300-PP	ACJ04203
DENV-2-BID_V1598-PP	ACJ04201
DENV-2-BID_V1654-PP	ACJ04330
DENV-2-PAT_WO2006134443_1-PP	CAM35389
DENV-2-PAT_WO2007141259_2-PP	-
DENV-2-PAT_WO2006134443_3-PP	-
DENV-2-PAT_WO2006134443_38-PP	-
DENV-2-PAT_WO2006134433_40-PP	-
DENV-2-PAT_WO2006134433_42-PP	-
DENV-2-PAT_WO2008007021_2-PP	-
DENV-2-PAT_WO2008065315_2-PP	-
DENV-2-PAT_WO2007141259_7-PP	-
DENV-2-BID_V532-PP	ACK28186
DENV-2-BID_V1214-PP	ACK28190
DENV-2-PAT_JP2008504017_A_1-PP	-
DENV-2-PAT_WO2007093472_10-PP	-
DENV-2-BID_V2020_KH_2001-PP	ACL99215
DENV-2-BID_V2021_KH_2002-PP	ACL99216
DENV-2-BID_V2022_KH_2002-PP	ACL99217
DENV-2-BID_V2023_KH_2002-PP	ACL99218
DENV-2-BID_V2024_KH_2002-PP	ACL99219
DENV-2-BID_V2030_KH_2003-PP	ACL99220
DENV-2-BID_V2033_KH_2003-PP	ACL99221
DENV-2-BID_V2039_KH_2003-PP	ACL99223
DENV-2-BID_V2040_KH_2004-PP	ACL99224
DENV-2-BID_V2041_KH_2004-PP	ACL99225
DENV-2-BID_V2042_KH_2005-PP	ACL99226
DENV-2-BID_V2043_KH_2005-PP	ACL99227
DENV-2-BID_V2044_KH_2005-PP	ACL99228
DENV-2-BID_V2045_KH_2005-PP	ACL99229
DENV-2-BID_V2066_KH_2007-PP	ACL99235
DENV-2-BID_V2068_KH_2008-PP	ACL99236
DENV-2-BID_V1237_NI_2007-PP	ACL99120
DENV-2-BID_V1311_NI_2007-PP	ACL99018
DENV-2-BID_V2354_NI_2007-PP	ACL99121
DENV-2-BID_V2355_NI_2007-PP	ACL99122
DENV-2-BID_V2357_NI_2007-PP	ACL99123
DENV-2-BID_V2358_NI_2007-PP	ACL99124
DENV-2-BID_V2153_TH_2001-PP	ACL99115
DENV-2-BID_V2154_TH_2001gbk-PP	ACL99116
DENV-2-BID_V2155_TH_2001-PP	ACL99117
DENV-2-BID_V2156_TH_2001-PP	ACL99118
DENV-2-BID_V2157_TH_2001-PP	ACL99119
DENV-2-BID_V2158_VE_2005-PP	ACL99019
DENV-2-BID_V2159_VE_2005-PP	ACL99020
DENV-2-BID_V2160_VE_2003-PP	ACL99021
DENV-2-BID_V2216_VE_2003-PP	ACL99070
DENV-2-BID_V2221_VE_2004-PP	ACL99075
DENV-2-BID_V2246_VE_2005-PP	ACL99096
DENV-2-BID_V2262_VE_2006-PP	ACL99109
DENV-2-BID_V1794_VN_2007-PP	ACL99005
DENV-2-BID_V1837_VN_2007-PP	ACL99152
DENV-2-BID_V1845_VN_2008-PP	ACL99156
DENV-2-BID_V1848_VN_2008-PP	ACL99158
DENV-2-BID_V1858_VN_2007-PP	ACL99161
DENV-2-BID_V1868_VN_2007-PP	ACL98981
DENV-2-BID_V1780-PP	ACL99128
DENV-2-BID_V1873_VN_2007-PP	ACL99167
DENV-2-BID_V1930_VN_2007-PP	ACL98984
DENV-2-BID_V2036_KH_2003-PP	ACL99222
DENV-3-ref	NC_001475.2
DENV-3-80_2-PP	AAK01920
DENV-3-98901403-PP	BAD42418
DENV-3-98901437-PP	BAD42419
DENV-3-98901517-PP	BAD42420
DENV-3-BR74886_02-PP	AAT79552
DENV-3-1243-PP	AAM51538
DENV-3-1266-PP	-
DENV-3-Sin-PP	AAT75224
DENV-3-98902890-PP	BAD42421
DENV-3-H87-PP	AAA99437
DENV-3-Sin8120_95-PP	AAV34603
DENV-3-Sle_78-PP	AAT69740
DENV-3-98-PP	AAW51410
DENV-3-TB16-PP	AAW51418
DENV-3-TB55i-PP	AAW51419
DENV-3-88-PP	AAW51409
DENV-3-FW01-PP	AAW51411
DENV-3-KJ30i-PP	AAW51413
DENV-3-BA51-PP	AAW51408
DENV-3-FW06-PP	AAW51412
DENV-3-KJ46-PP	AAW51414
DENV-3-KJ71-PP	AAW51415
DENV-3-PH86-PP	AAW51416
DENV-3-PI64-PP	AAW51417
DENV-3-C0331_94-PP	AAW66608
DENV-3-C0360_94-PP	AAX19004
DENV-3-PF92_4190-PP	AAW66478
DENV-3-PF94_136116-PP	AAW66479
DENV-3-PF92_2986-PP	AAW66477
DENV-3-PF92_2956-PP	AAW66476
DENV-3-ThD3_1283_98-PP	AAV88383
DENV-3-PF89_27643-PP	AAW66471
DENV-3-ThD3_1687_98-PP	AAV88382
DENV-3-PF89_320219-PP	AAW66472
DENV-3-ThD3_0104_93-PP	AAV88384
DENV-3-PF90_6056-PP	AAW66475
DENV-3-Hu_TL129NIID-PP	BAE48728
DENV-3-PF90_3056-PP	AAW66474
DENV-3-ThD3_0055_93-PP	AAV88385
DENV-3-Hu_TL029NIID-PP	BAE48726
DENV-3-ThD3_0007_87-PP	AAV88387
DENV-3-ThD3_0010_87-PP	AAV88386
DENV-3-Hu_TL018NIID-PP	BAE48725
DENV-3-Hu_TL109NIID-PP	BAE48727
DENV-3-PF90_3050-PP	AAW66473
DENV-3-BDH02_1-PP	AAS49478
DENV-3-BDH02_3-PP	AAS49480
DENV-3-BDH02_4-PP	AAS49481
DENV-3-BDH02_7-PP	AAS49484
DENV-3-PhMH_J1_97-PP	AAS49486
DENV-3-InJ16_82-PP	ABD65874
DENV-3-mBDH02_01-PP	ABD65873
DENV-3-mBDH02_03-PP	ABD65875
DENV-3-mBDH02_04-PP	ABD65876
DENV-3-mBDH02_07-PP	ABD65877
DENV-3-mInJI6_82-PP	ABD65878
DENV-3-mPhMH_J1_97-PP	ABD65879
DENV-3-TW739079A-PP	AAW23129
DENV-3-95TW466-PP	ABG73585
DENV-3-98TW182-PP	ABG73586
DENV-3-98TW349-PP	ABG73587
DENV-3-98TW358-PP	ABG73588
DENV-3-98TW360-PP	ABG73589
DENV-3-98TW364-PP	ABG73590
DENV-3-98TW368-PP	ABG73591
DENV-3-98TW388-PP	ABG73592
DENV-3-98TW390-PP	ABG73593
DENV-3-98TW407-PP	ABG73594
DENV-3-98TW414-PP	ABG73595
DENV-3-98TW434-PP	ABG73596
DENV-3-98TW503-PP	ABG73597
DENV-3-98TWmosq-PP	ABG73598
DENV-3-99TW628-PP	ABG73599
DENV-3-BR_290_02-PP	ABV54899
DENV-3-BR_95_04-PP	ABV54896
DENV-3-BR_97_04-PP	ABV54897
DENV-3-05K2400DK1-PP	ABW82029
DENV-3-05K3324DK1-PP	ABW82039
DENV-3-05K3316DK1-PP	ABW82038
DENV-3-05K3314DK1-PP	ABW82037
DENV-3-05K2418DK1-PP	ABW82031
DENV-3-05K2899DK1-PP	ABW82032
DENV-3-05K2918DK1-PP	ABW82033
DENV-3-05K2933DK1-PP	ABW82034
DENV-3-05K2406DK1-PP	ABW82030
DENV-3-BR_98_04-PP	ABV54898
DENV-3-BR_RO1_02-PP	ABV54900
DENV-3-05K3305DK1-PP	ABW82035
DENV-3-05K3312DK1-PP	ABW82036
DENV-3-05K3913DK1-PP	ABW82046
DENV-3-05K3923DK1-PP	ABW82047
DENV-3-05K3927DK1-PP	ABW82048
DENV-3-05K3912DK1-PP	ABW82045
DENV-3-05K3900DK1-PP	ABW82044
DENV-3-05K3887DK1-PP	ABW82042
DENV-3-05K3325DK1-PP	ABW82040
DENV-3-05K3329DK1-PP	ABW82041
DENV-3-05K4144DK1-PP	ABW82051
DENV-3-05K4168DK1-PP	ABW82054
DENV-3-05K4176DK1-PP	ABW82055
DENV-3-05K4182DK1-PP	ABW82056
DENV-3-05K4159DK1-PP	ABW82053
DENV-3-05K4157DK1-PP	ABW82052
DENV-3-05K3928DK1-PP	ABW82049
DENV-3-05K4141DK1-PP	ABW82050
DENV-3-05K3897DK1-PP	ABW82043
DENV-3-05K4440DK1-PP	ABW82057
DENV-3-05K845DK1-PP	ABW82024
DENV-3-05K871DK1-PP	ABW82028
DENV-3-05K802DK1-PP	ABW82020
DENV-3-05K852DK1-PP	ABW82025
DENV-3-05K868DK1-PP	ABW82027
DENV-3-05K863DK1-PP	ABW82026
DENV-3-05K805DK1-PP	ABW82021
DENV-3-05K843DK1-PP	ABW82023
DENV-3-05K4647DK1-PP	ABW82060
DENV-3-05K4648DK1-PP	ABW82061
DENV-3-05K827DK1-PP	ABW82022
DENV-3-05K4477DK1-PP	ABW82059
DENV-3-05K791DK1-PP	ABW82018
DENV-3-05K797DK1-PP	ABW82019
DENV-3-05K4454DK1-PP	ABW82058
DENV-3-SS710-PP	ABW82017
DENV-3-07CHLS001-PP	ABY73735
DENV-3-BID_V1008-PP	ACA48719
DENV-3-BID_V1009-PP	ACA48720
DENV-3-BID_V1010-PP	ACA48721
DENV-3-BID_V1011-PP	ACA48722
DENV-3-BID_V1012-PP	ACA48723
DENV-3-BID_V1013-PP	ACA48724
DENV-3-BID_V1014-PP	ACA48725
DENV-3-BID_V1015-PP	ACA48726
DENV-3-BID_V858-PP	ACA48862
DENV-3-BID_V859-PP	ACA48863
DENV-3-BID_V903-PP	ACA58325
DENV-3-BID_V904-PP	ACA48879
DENV-3-BID_V906-PP	ACA48880
DENV-3-BID_V907-PP	ACA58326
DENV-3-BID_V908-PP	ACA58327
DENV-3-BID_V911-PP	ACA58328
DENV-3-BID_V912-PP	ACB29497
DENV-3-BID_V913-PP	ACA48881
DENV-3-BID_V915-PP	ACB29498
DENV-3-BID_V916-PP	ACB29499
DENV-3-BID_V1417-PP	ACB87135
DENV-3-BID_V1416-PP	ACB87134
DENV-3-BID_V1415-PP	ACB87133
DENV-3-BID_V1118-PP	ACA58324
DENV-3-BID_V1117-PP	ACA58323
DENV-3-BID_V1116-PP	ACA58322
DENV-3-BID_V1115-PP	ACB29496
DENV-3-BID_V1113-PP	ACA58321
DENV-3-BID_V1102-PP	ACA58320
DENV-3-BID_V1092-PP	ACA58342
DENV-3-BID_V1091-PP	ACA58341
DENV-3-BID_V1090-PP	ACA58340
DENV-3-BID_V1089-PP	ACA58339
DENV-3-BID_V1088-PP	ACA48833
DENV-3-BID_V1080-PP	ACA58336
DENV-3-BID_V1079-PP	ACA58335
DENV-3-BID_V1078-PP	ACA48831
DENV-3-BID_V1077-PP	ACA58334
DENV-3-BID_V1016-PP	ACA48727
DENV-3-BID_V1017-PP	ACA48728
DENV-3-BID_V1018-PP	ACA48729
DENV-3-BID_V1043-PP	ACA48822
DENV-3-BID_V1044-PP	ACA58329
DENV-3-BID_V1049-PP	ACA48825
DENV-3-BID_V1050-PP	ACA48826
DENV-3-BID_V1075-PP	ACA48830
DENV-3-BID_V1076-PP	ACA58333
DENV-3-BID_V905-PP	ACD13331
DENV-3-BID_V1491-PP	ACD13423
DENV-3-BID_V1481-PP	ACD13394
DENV-3-BID_V1480-PP	ACD13393
DENV-3-BID_V1476-PP	ACD13392
DENV-3-BID_1475-PP	ACD13418
DENV-3-BID_V1473-PP	ACD13417
DENV-3-BID_V1466-PP	ACD13410
DENV-3-BID_V1460-PP	ACD13405
DENV-3-BID_V1455-PP	ACD13403
DENV-3-BID_V1447-PP	ACD13402
DENV-3-BID_V1331-PP	ACD13322
DENV-3-BID_V1330-PP	ACD13321
DENV-3-BID_V1329-PP	ACD13320
DENV-3-BID_V1327-PP	ACD13319
DENV-3-BID_V1326-PP	ACD13318
DENV-3-BID_V1448-PP	ACE63531
DENV-3-BID_V1449-PP	ACE63532
DENV-3-BID_V1451-PP	ACE63544
DENV-3-BID_V1452-PP	ACE63545
DENV-3-BID_V1453-PP	ACE63533
DENV-3-BID_V1454-PP	ACE63534
DENV-3-BID_V1465-PP	ACE63528
DENV-3-BID_V1490-PP	ACE63529
DENV-3-BID_V1477-PP	ACH61690
DENV-3-BID_V1591-PP	ACH61683
DENV-3-BID_V1593-PP	ACH61684
DENV-3-BID_V1606-PP	ACH61715
DENV-3-BID_V1607-PP	ACH61716
DENV-3-BID_V1608-PP	ACH61717
DENV-3-BID_V1609-PP	ACH61718
DENV-3-BID_V1610-PP	ACH61719
DENV-3-BID_V1612-PP	ACH61720
DENV-3-BID_V1613-PP	ACH61721
DENV-3-BID_V1114-PP	ACH99662
DENV-3-BID_V1450-PP	ACH99660
DENV-3-BID_V1614-PP	ACH99652
DENV-3-BID_V1616-PP	ACH99653
DENV-3-BID_V1617-PP	ACH99654
DENV-3-BID_V1618-PP	ACH99655
DENV-3-BID_V1619-PP	ACH99656
DENV-3-BID_V1620-PP	ACH99657
DENV-3-BID_V1621-PP	ACH99658
DENV-3-BID_V1622-PP	ACH99665
DENV-3-BID_V1623-PP	ACH99666
DENV-3-BID_V1624-PP	ACH99667
DENV-3-BID_V1625-PP	ACH99668
DENV-3-BID_V1626-PP	ACH99669
DENV-3-BID_V1731-PP	ACH99676
DENV-3-BID_V1733-PP	ACH99677
DENV-3-BID_V1604-PP	ACH99651
DENV-3-BID_V2120-PP	ACJ04220
DENV-3-BID_V2105-PP	ACJ04219
DENV-3-BID_V2104-PP	ACJ04218
DENV-3-BID_V1882-PP	ACJ04271
DENV-3-BID_V1737-PP	ACJ04189
DENV-3-BID_V1736-PP	ACJ04188
DENV-3-BID_V1735-PP	ACJ04187
DENV-3-BID_V1732-PP	ACJ04185
DENV-3-BID_V1730-PP	ACJ04184
DENV-3-BID_V1729-PP	ACJ04183
DENV-3-BID_V1615-PP	ACJ04178
DENV-3-BID_V1590-PP	ACJ04180
DENV-3-BID_V1585-PP	ACJ04179
DENV-3-BID_V1478-PP	ACJ04182
DENV-3-D3BR_RP1_2003-PP	ABV03585
DENV-3-PAT_WO2007141259_3-PP	CAS92638
DENV-3-PAT_WO2006134443_41-PP	-
DENV-3-PAT_WO2006134433_43-PP	-
DENV-3-BR73354-PP	-
DENV-3-BID_V2123-PP	ACK28187
DENV-3-BID_V2106_US_2000-PP	ACL98988
DENV-3-BID_V2103_US_2000-PP	ACL98987
DENV-3-BID_V2099_US_1998-PP	ACL98986
DENV-3-BID_V2098_US_1999-PP	ACL98985
DENV-3-BID_V2092_KH_2007-PP	ACL99249
DENV-3-BID_V2090_KH_2006-PP	ACL99248
DENV-3-BID_V2089_KH_2006-PP	ACL99247
DENV-3-BID_V2088_KH_2005-PP	ACL99246
DENV-3-BID_V2086_KH_2005-PP	ACL99245
DENV-3-BID_V1874_VN_2007-PP	ACL99168
DENV-3-BID_V1877_VN_2007-PP	ACL99009
DENV-3-BID_V1891_VN_2007-PP	ACL99172
DENV-3-BID_V1897_VN_2007-PP	ACL99174
DENV-3-BID_V1911_VN_2008-PP	ACL98983
DENV-3-BID_V1936_VN_2008-PP	ACL99179
DENV-3-BID_V1946_VN_2008-PP	ACL99182
DENV-3-BID_V1953_VN_2008-PP	ACL99183
DENV-3-BID_V1957_VN_2008-PP	ACL99010
DENV-3-BID_V1831_VN_2007-PP	ACL98978
DENV-3-BID_V1833_VN_2007-PP	ACL98979
DENV-3-BID_V1790_VN_2007-PP	ACL99004
DENV-3-BID_V1815_VN_2007-PP	ACL99006
DENV-3-BID_V1824_VN_2007-PP	ACL99007
DENV-3-BID_V2256_VE_2005-PP	ACL99103
DENV-3-BID_V2257_VE_2006-PP	ACL99104
DENV-3-BID_V2266_VE_2006-PP	ACL99112
DENV-3-BID_V2267_VE_2008-PP	ACL99113
DENV-3-BID_V2268_VE_2008-PP	ACL99114
DENV-3-BID_V2239_VE_2005-PP	ACL99090
DENV-3-BID_V2240_VE_2005-PP	ACL99091
DENV-3-BID_V2242_VE_2005-PP	ACL99092
DENV-3-BID_V2244_VE_2005-PP	ACL99094
DENV-3-BID_V2247_VE_2005-PP	ACL99097
DENV-3-BID_V2174_VE_2000-PP	ACL99033
DENV-3-BID_V2126_US_2006-PP	ACL99001
DENV-3-BID_V2122_US_2002-PP	ACL99000
DENV-3-BID_V2119_US_2002-PP	ACL98999
DENV-3-BID_V2118_US_2001-PP	ACL98998
DENV-3-BID_V2117_US_2001-PP	ACL98997
DENV-3-BID_V2115_US_2001-PP	ACL98996
DENV-3-BID_V2114_US_2001-PP	ACL98995
DENV-3-BID_V2113_US_2000-PP	ACL98994
DENV-3-BID_V2112_US_2000-PP	ACL98993
DENV-3-BID_V2111_US_2000-PP	ACL98992
DENV-3-BID_V2110_US_2000-PP	ACL98991
DENV-3-BID_V2108_US_2000-PP	ACL98990
DENV-3-BID_V2107_US_2000-PP	ACL98989
DENV-3-BID_V2191_VE_2001-PP	ACL99048
DENV-3-BID_V2190_VE_2001-PP	ACL99047
DENV-3-BID_V2189_VE_2001-PP	ACL99046
DENV-3-BID_V2188_VE_2001-PP	ACL99045
DENV-3-BID_V2187_VE_2001-PP	ACL99044
DENV-3-BID_V2185_VE_2001-PP	ACL99043
DENV-3-BID_V2184_VE_2001-PP	ACL99042
DENV-3-BID_V2183_VE_2001-PP	ACL99041
DENV-3-BID_V2182_VE_2001-PP	ACL99040
DENV-3-BID_V2181_VE_2001-PP	ACL99039
DENV-3-BID_V2234_VE_2004-PP	ACL99088
DENV-3-BID_V2233_VE_2004-PP	ACL99087
DENV-3-BID_V2232_VE_2004-PP	ACL99086
DENV-3-BID_V2231_VE_2004-PP	ACL99085
DENV-3-BID_V2228_VE_2004-PP	ACL99082
DENV-3-BID_V2226_VE_2004-PP	ACL99080
DENV-3-BID_V2225_VE_2004-PP	ACL99079
DENV-3-BID_V2224_VE_2004-PP	ACL99078
DENV-3-BID_V2223_VE_2004-PP	ACL99077
DENV-3-BID_V2222_VE_2004-PP	ACL99076
DENV-3-BID_V2220_VE_2004-PP	ACL99074
DENV-3-BID_V2219_VE_2003-PP	ACL99073
DENV-3-BID_V2218_VE_2003-PP	ACL99072
DENV-3-BID_V2217_VE_2003-PP	ACL99071
DENV-3-BID_V2215_VE_2003-PP	ACL99069
DENV-3-BID_V2214_VE_2003-PP	ACL99068
DENV-3-BID_V2213_VE_2003-PP	ACL99067
DENV-3-BID_V1769-PP	ACL99125
DENV-3-BID_V1783-PP	ACL99130
DENV-3-BID_V1786-PP	ACL99133
DENV-3-BID_V1810-PP	ACL99143
DENV-3-BID_V2082_KH_2003-PP	ACL99243
DENV-3-BID_V2100_US_2000-PP	ACL99014
DENV-3-BID_V2175_VE_2000-PP	ACL99034
DENV-3-BID_V2178_VE_2000-PP	ACL99036
DENV-3-BID_V2179_VE_2000-PP	ACL99037
DENV-3-BID_V2212_VE_2003-PP	ACL99066
DENV-3-BID_V2211_VE_2002-PP	ACL99065
DENV-3-BID_V2210_VE_2002-PP	ACL99064
DENV-3-BID_V2209_VE_2002-PP	ACL99063
DENV-3-BID_V2180_VE_2001-PP	ACL99038
DENV-3-BID_V2208_VE_2002-PP	ACL99062
DENV-3-BID_V2207_VE_2001-PP	ACL99061
DENV-3-BID_V2192_VE_2001-PP	ACL99049
DENV-3-BID_V2205_VE_2007-PP	ACL99059
DENV-3-BID_V2204_VE_2001-PP	ACL99058
DENV-3-BID_V2193_VE_2001-PP	ACL99050
DENV-3-BID_V2203_VE_2001-PP	ACL99057
DENV-3-BID_V2195_VE_2001-PP	ACL99052
DENV-3-BID_V2199_VE_2001-PP	ACL99056
DENV-3-BID_V2198_VE_2001-PP	ACL99055
DENV-3-BID_V2196_VE_2001-PP	ACL99053
DENV-3-BID_V2197_VE_2001-PP	ACL99054
DENV-3-BID_V2050_KH_2007-PP	ACL99230
DENV-3-BID_V2080_KH_2003-PP	ACL99241
DENV-3-BID_V2081_KH_2003-PP	ACL99242
DENV-3-BID_V2083_KH_2004-PP	ACL99244
DENV-3-BID_V2051_KH_2007-PP	ACL99231
DENV-3-BID_V2052_KH_2007-PP	ACL99232
DENV-3-BID_V2053_KH_2008-PP	ACL99233
DENV-3-BID_V2054_KH_2008-PP	ACL99234
DENV-3-BID_V2071_KH_2000-PP	ACL99237
DENV-3-BID_V2073_KH_2001-PP	ACL99238
DENV-3-BID_V2078_KH_2002-PP	ACL99239
DENV-3-BID_V2079_KH_2002-PP	ACL99240
DENV-3-BID_V1817-PP	ACL99145
DENV-3-PAT_WO2007093472_11-PP	-
DENV-4-ref	NC_002640.1
DENV-4-2A-PP	AAK58017
DENV-4-Sin8976_95-PP	AAV31422
DENV-4-814669-PP	AAK01233
DENV-4-H241-PP	AAX48017
DENV-4-rDEN4-PP	-
DENV-4-ThD4_0476_97-PP	AAU89375
DENV-4-BID_V2194_VE_2001-PP	ACL99051
DENV-4-BID_V2206_VE_2001-PP	ACL99060
DENV-4-BID_V2165_VE_1998-PP	ACL99025
DENV-4-BID_V2166_VE_1998-PP	ACL99026
DENV-4-BID_V2170_VE_1999-PP	ACL99029
DENV-4-BID_V2172_VE_1999-PP	ACL99031
DENV-4-BID_V2173_VE_1999-PP	ACL99032
DENV-4-BID_V2177_VE_2000-PP	ACL99035
DENV-4-BID_V860-PP	ACJ04171
DENV-4-PAT_WO2006134433_44-PP	-
DENV-4-PAT_WO2007141259_5-PP	-
DENV-4-PAT_WO2006134443_42-PP	-
DENV-4-BID_V2163_VE_1998-PP	ACL99023
DENV-4-BID_V2164_VE_1998-PP	ACL99024
DENV-4-BID_V1157-PP	ACH61691
DENV-4-BID_V1159-PP	ACH61692
DENV-4-BID_V1161-PP	ACH61693
DENV-4-BID_V1600-PP	ACH61725
DENV-4-BID_V1158-PP	ACH99663
DENV-4-BID_V1160-PP	ACH99664
DENV-4-TW2K0713-PP	AAW30973
DENV-4-P75_215-PP	ABR13879
DENV-4-BID_V1082-PP	ACH61714
DENV-4-BID_V1083-PP	ACH61687
DENV-4-BID_V1093-PP	ACH61688
DENV-4-BID_V1094-PP	ACH61689
DENV-4-rDEN4del30-PP	-
DENV-4-2Adel30-PP	-
DENV-4-B5-PP	-
DENV-4-Vp4-PP	-
DENV-4-Yama-PP	-
DENV-4-SW38i-PP	-
DENV-4-ThD4_0734_00-PP	AAU89380
DENV-4-ThD4_0485_01-PP	AAU89379
DENV-4-ThD4_0017_97-PP	AAU89376
DENV-4-ThD4_0087_77-PP	AAU89378
DENV-4-ThD4_0348_91-PP	AAU89377
DENV-4-Vp4Del30-PP	-
